# Supplementary material for: Dataset of plant composition change over seven years at the Zumwalt Prairie Preserve, Oregon, USA
Source: Data Brief. 2020 Jan 7;29:105104. doi: 10.1016/j.dib.2019.105104 (PMC6974739; doi:10.1016/j.dib.2019.105104)
Supplement: Multimedia component 1 — “Species_List.csv” contains a list of the 31 dominant species presented in this data paper. Columns include species symbol (USDA Plant Database); Species Scientific Name, Common Name, Family, Life form (F, Forb; G, Grass), Life Span (A, Annual; P, Perennial), and Nativity (N, Native to contiguous United States; NN, Non-native to contiguous United States). [file mmc1.csv]

Species symbol	Scientific Name	Common Name	Family	Life Form	Life Span	Nativity
ACMI	Achillea millefolium L.	common yarrow	Asteraceae	F	P	N
ACOC3	Acnatherum occidentale	western needlegrass	Poaceae	G	P	N
ARSO	Arnica sororia Greene	twin arnica	Asteraceae	F	P	N
BAIN	Balsamorhiza incana Nutt.	hoary balsamroot	Asteraceae	F	P	N
BRCA5	Bromus carinatus Hook. & Arn.	California brome	Poaceae	G	P	N
BRIN2	Bromus inermis Leyss.	smooth brome	Poaceae	G	P	NN
BROMUS	Annual Bromus sp.	Annual Brome	Poaceae	G	A	NN
BRTE	Bromus tectorum L.	cheatgrass	Poaceae	G	A	NN
DANTH	Danthonia sp. DC	oatgrass	Poaceae	G	P	N
DAUN	Danthonia unispicata (Thurb.) Munro ex Macoun	onespike danthonia	Poaceae	G	P	N
EPBR3	Epilobium brachycarpum C. Presl	tall annual willowherb	Onagraceae	F	A	N
ERIOG	Eriogonum Michx.	buckwheat	Polygonaceae	F	P	N
FEID	Festuca idahoensis Elmer	Idaho fescue	Poaceae	G	P	N
FERU2	Festuca rubra L.	red fescue	Poaceae	G	P	N
GETR	Geum triflorum Pursh	old man's whiskers	Rosaceae	F	P	N
GEVI2	Geranium viscosissimum Fisch. & C.A. Mey. ex C.A. Mey.	sticky purple geranium	Geraniaceae	F	P	N
HICY	Hieracium cynoglossoides Arv.-Touv.	houndstongue hawkweed	Asteraceae	F	P	N
KOMA	Koeleria macrantha (Ledeb.) Schult.	prairie Junegrass	Poaceae	G	P	N
LUPIN	Lupinus L.	lupine	Fabaceae	F	P	N
PHLOX	Phlox L.	phlox	Polemoniaceae	F	P	N
PHPR3	Phleum pratense L.	timothy	Poaceae	G	P	NN
POBU	Poa bulbosa L.	bulbous bluegrass	Poaceae	G	P	NN
POCO	Poa compressa L.	Canada bluegrass	Poaceae	G	P	NN
POGR9	Potentilla gracilis Douglas ex Hook.	slender cinquefoil	Rosaceae	F	P	N
POPR	Poa pratensis L.	Kentucky bluegrass	Poaceae	G	P	NN
POSE	Poa secunda J. Presl	Sandberg bluegrass	Poaceae	G	P	N
PSSP6	Pseudoroegneria spicata (Pursh) A. L�ve	bluebunch wheatgrass	Poaceae	G	P	N
SOCA6	Solidago canadensis L.	Canada goldenrod	Asteraceae	F	P	N
THIN6	Thinopyrum intermedium (Host) Barkworth & D.R. Dewey	intermediate wheatgrass	Poaceae	G	P	NN
VEAR	Veronica arvensis L.	corn speedwell	Scrophulariaceae	F	A	NN
VEDU	Ventenata dubia (Leers) Coss.	North Africa grass	Poaceae	G	A	NN
