# Supplementary material for: Dataset of plant composition change over seven years at the Zumwalt Prairie Preserve, Oregon, USA
Source: Data Brief. 2020 Jan 7;29:105104. doi: 10.1016/j.dib.2019.105104 (PMC6974739; doi:10.1016/j.dib.2019.105104)
Supplement: Multimedia component 2 — “Species_Matrix.csv” is the species matrix for both sampling periods (2008 & 2009 and 2015 & 2016). This species matrix includes sample units (plots) as rows, species as columns (species symbol; USDA Plant Database; https://plants.sc.egov.usda.gove/java/), and each cell represents the foliar cover estimate for that species in a given plot. Two extra columns, CommunityType (1, Old field community; 2, Mesic prairie community; 3, Xeric prairie community), and SamplingPeriod (1, 2008 & 2009; 2, 2015 & 2016). [file mmc2.csv]

Plot	ACMI	ACOC3	ARSO	BAIN	BRCA5	BRIN2	BROMUS_SUM	BRTE	DANTH	DAUN	EPBR3	ERIOG	FEID	FERU2	GETR	GEVI2	HICY	KOMA	LUPIN	PHLOX	PHPR3	POBU	POCO	POGR9	POPR	POSE	PSSP6	SOCA6	THIN6	VEAR	VEDU	CommunityType	SamplingPeriod		VEDUFrequency
247A	3.333333333	0.666666667	11.33333333	0	0	0	0	0	0	0	0	0	17.33333333	0	2.666666667	0.666666667	0.666666667	0.666666667	6.666666667	0	2	0	0	27.33333333	4	6.666666667	4.666666667	0	10.66666667	2	0	1	1		0
247B	0	0.666666667	16	0	0	0	0	0	0.666666667	0	0.666666667	0	46	0	6	0	0.666666667	6.666666667	5.333333333	0	0	0	0	13.33333333	4.666666667	4.666666667	2	0.666666667	18.66666667	2.666666667	0	1	2		7
250A	2	0	7.333333333	0	0	0	1.333333333	0	0	0	0.666666667	0.666666667	40.66666667	0	2.666666667	0.666666667	2	1.333333333	9.333333333	0	0	0	0	10	0	0.666666667	6.666666667	0	0	0	0	2	1		0
250B	1.333333333	0	9.333333333	0	0	0	0	0	0	0	0.666666667	0	50	0	2.666666667	0	0	0.666666667	13.33333333	0	0	0	0	8	0	4	4	0.666666667	0	2	1.333333333	2	2		5
280A	4	0	3.333333333	0.666666667	0	0	0.666666667	0	0	0	0	0	46.66666667	0	2.666666667	0	4	2.666666667	6.666666667	0.666666667	0	0	0.666666667	7.333333333	0.666666667	4.666666667	36	0	12.66666667	1.333333333	9.333333333	2	1		12
280B	2.666666667	0	1.333333333	0	0	0	0.666666667	0	0	0	0	1.333333333	40.66666667	0	8.666666667	0	0	2.666666667	5.333333333	0	0	0	0	4	0	6.666666667	26	0	8	0	6.666666667	2	2		25
286A	1.333333333	0	4	0	0	0	12.66666667	0.666666667	0	0	0	0	12.66666667	0	1.333333333	0	0.666666667	1.333333333	0.666666667	1.333333333	0	0	0	0	0	12.66666667	47.33333333	0	0	0	0.666666667	3	1		7
286B	0.666666667	0	0	0	2.666666667	0	10.66666667	8	0	6.666666667	0	0	11.33333333	0	0	0	0	0	0	0	0	0	2	0	0	16	24	0	0	0.666666667	18.66666667	3	2		17
289A	0.666666667	0	0	0	0	0	27.33333333	0	0	1.333333333	1.333333333	0	0	0	0	0	0	0	0	2	0	0	0	0	0	24.66666667	0	0	0	0	18	3	1		13
289B	1.333333333	0	0	0	0	0	0	30	0	0.666666667	0	0	0.666666667	0	0	0	0	0	0	0	0	0	0.666666667	0	2.666666667	18.66666667	0	0	0	0	34	3	2		27
292A	0.666666667	0	8	0	0	0	4	0	0	0	0	0	15.33333333	0	0	0	0	4	8.666666667	0	0	0	0	0.666666667	1.333333333	20	29.33333333	0	0	2.666666667	0	2	1		0
292B	0	0	0	0	1.333333333	0	2.666666667	0.666666667	0	0	0	0	8	0	0.666666667	0	0	0	1.333333333	0	0	0	2	0	0	8.666666667	36	0	1.333333333	2	2	2	2		21
295A	3.333333333	0	10.66666667	0	0.666666667	0	0.666666667	0	0	0	0	0.666666667	51.33333333	0	8.666666667	0	0.666666667	1.333333333	1.333333333	0	0	0	0	32	2.666666667	2	35.33333333	0	0	0	0.666666667	2	1		3
295B	4.666666667	2	4	0.666666667	0	0	3.333333333	1.333333333	0	0	0	1.333333333	47.33333333	0	16	0	1.333333333	0	4.666666667	0	0	0	4.666666667	4	0	2	30.66666667	0	0	2	0.666666667	2	2		18
298A	2.666666667	0	2	1.333333333	0	0	14.66666667	0	0	0.666666667	0.666666667	0	17.33333333	0	0	0	0	2.666666667	3.333333333	0.666666667	0	0	0	2	0.666666667	18.66666667	34.66666667	0	0	0	2	3	1		1
298B	3.333333333	0	2	0	0	0	8	15.33333333	0	0	0	0	8.666666667	0	0	0	0	1.333333333	10	0	0	0	0	4.666666667	0	13.33333333	31.33333333	0	0	1.333333333	47.33333333	3	2		29
307A	2	0	12.66666667	0	0.666666667	0	0	0	0	0	0	0	32	0	4	0	1.333333333	0	2	0	0	0	0	6	0	3.333333333	9.333333333	0	16.66666667	0	5.333333333	2	1		13
307B	3.333333333	0	7.333333333	0	0	0	0.666666667	0	0	0	0	0	36	0	12.66666667	0	0.666666667	0	7.333333333	0	0	0	0.666666667	2.666666667	0	2.666666667	10.66666667	0	12	5.333333333	35.33333333	2	2		28
316A	4.666666667	0	2	0	0	0	0	0	0	0.666666667	0	0	8	0	3.333333333	0	0	0.666666667	0.666666667	0	1.333333333	0	24	5.333333333	9.333333333	3.333333333	0	1.333333333	27.33333333	3.333333333	0	1	1		0
316B	8	0	4	0	0	0	0	0	7.333333333	0	0	0	48.66666667	0	8	0	0.666666667	1.333333333	0.666666667	0	0.666666667	0	0	3.333333333	2.666666667	4	0	0	15.33333333	3.333333333	0.666666667	1	2		3
340A	7.333333333	2	11.33333333	0	0.666666667	0	2.666666667	0	0.666666667	0	0	0	52.66666667	0	10	2	2.666666667	7.333333333	4	0	0	0	0	13.33333333	4	2	22	0	20	2	0.666666667	2	1		2
340B	4.666666667	4	8.666666667	0	0	0	0	0	0	0	0	0	44	0	8.666666667	2	0	4.666666667	4.666666667	0	0	0	0	6.666666667	6	2	12.66666667	0	20.66666667	1.333333333	0	2	2		7
346A	0	0	2	2	0	0	6	0	0	0.666666667	0.666666667	0	11.33333333	0	0	0	0	0	1.333333333	0	0	0	0	0	0	12	30.66666667	0	0	0	20	3	1		21
346B	0	0	1.333333333	0.666666667	0	0	3.333333333	0	0	0.666666667	0	0.666666667	8	0	0	0	0	0	0	0	0	0	0	0	0	10	34	0	0	0	54	3	2		30
349A	1.333333333	0	6.666666667	0	0	0	2.666666667	2	0	0.666666667	0	0	3.333333333	0	0	0	0	0	0.666666667	0	0.666666667	0	0	9.333333333	4	10.66666667	16	0	0	0	19.33333333	3	1		29
349B	2	0	5.333333333	0	0	0	11.33333333	2	6	0	0	0	13.33333333	0	1.333333333	0	0	0	0	0	0	0	2	2.666666667	3.333333333	8.666666667	16	0	0	0	30	3	2		30
352A	0	0	4	0.666666667	0	0	4	0	0	0.666666667	2	0	14	0	0	0	0	2.666666667	1.333333333	1.333333333	0	0	0	0.666666667	0	14	19.33333333	0	0	0	16.66666667	3	1		16
352B	0.666666667	0	2	1.333333333	0	0	6.666666667	0	0	0.666666667	0	0	18	0	1.333333333	0	0	1.333333333	4	0.666666667	0	0	0	0	0	16	32.66666667	0	0	1.333333333	58.66666667	3	2		30
355A	2	0	0	0	3.333333333	0	2	0	2.666666667	0	0	0	19.33333333	0	13.33333333	0.666666667	0	0.666666667	1.333333333	4.666666667	0	0	0	3.333333333	9.333333333	1.333333333	20.66666667	0	0.666666667	0	0.666666667	2	1		3
355B	2	0	5.333333333	0.666666667	2	0	2.666666667	0.666666667	0	0	0	2	23.33333333	0	8.666666667	0	0.666666667	1.333333333	2.666666667	2	0	0	0	0.666666667	4	6	22.66666667	0	0	0	16.66666667	2	2		26
358A	4	0	0.666666667	0	7.333333333	0	16	0	2	0	0	1.333333333	7.333333333	0	0.666666667	0	0	2.666666667	4.666666667	1.333333333	0.666666667	0	0	8	25.33333333	4.666666667	18.66666667	0	0.666666667	0	9.333333333	2	1		12
358B	0	0	0	0	4	0	8	7.333333333	0	0	0.666666667	0.666666667	9.333333333	0	0	0	0	0.666666667	3.333333333	0.666666667	0	0	0	0	7.333333333	14	26	0	0	4	16	2	2		22
367A	0	0	3.333333333	1.333333333	0	0	0	0	0	0	0	1.333333333	24.66666667	0	0	0	0.666666667	1.333333333	2.666666667	0	0	0	0	0	0	14.66666667	10.66666667	0	0	0	8	2	1		15
367B	1.333333333	0	5.333333333	0.666666667	0	0	0.666666667	0	0	0	0.666666667	0.666666667	22	0	5.333333333	2	0	1.333333333	6.666666667	0	0	0	0	0	0	22	18	0	0	2	22	2	2		25
388A	2.666666667	0	2.666666667	1.333333333	0	0	1.333333333	0	0	0	0	1.333333333	26	0	6.666666667	0	0.666666667	2	0.666666667	0	0	0	0	0	0	8.666666667	17.33333333	0	0	0	2.666666667	2	1		7
388B	0	0	9.333333333	4.666666667	0	0	0	0	0	0	0	0	28	0	2.666666667	0	0.666666667	0.666666667	5.333333333	0	0	0	0	0	0	10	13.33333333	0	0	2.666666667	14	2	2		21
400A	0	0	0.666666667	0	0.666666667	0	4.666666667	0.666666667	0	0	0	0	16.66666667	0	0	0	0	0	0	0	0	0	0	0	0	13.33333333	18.66666667	0	0	0	13.33333333	3	1		16
400B	0	0	0	0	0	0	2.666666667	2.666666667	0	0	0	0	19.33333333	0	0	0	0	2.666666667	0.666666667	1.333333333	0	0	0.666666667	0	0	26.66666667	21.33333333	0	0	0	18.66666667	3	2		29
406A	0.666666667	0	8.666666667	5.333333333	0	0	24	0	0	0	0.666666667	0	22.66666667	0	6	0	0	0.666666667	1.333333333	1.333333333	0	0	0	0.666666667	0	15.33333333	17.33333333	0	0	0	3.333333333	2	1		8
406B	2	0	6	0	0	0	8	0.666666667	0	0.666666667	1.333333333	0	24	0	4	0	0	0.666666667	3.333333333	0	0	0	0	0	0	12	16	0	0	1.333333333	60	2	2		28
463A	0	0	10	0	0	0	15.33333333	2	0	0	0.666666667	0	5.333333333	0	0.666666667	0	0	0	2.666666667	0.666666667	0	0	0	1.333333333	0	9.333333333	37.33333333	0	0	3.333333333	22	3	1		22
463B	2.666666667	0	0	0	2	0	7.333333333	1.333333333	0	0.666666667	1.333333333	0	5.333333333	0	0	0	0	1.333333333	0.666666667	1.333333333	0	0	0	1.333333333	4	9.333333333	18	0	0	0.666666667	32	3	2		28
469A	2.666666667	5.333333333	5.333333333	1.333333333	3.333333333	0	5.333333333	0	0	0	0	0.666666667	15.33333333	0	15.33333333	7.333333333	0	1.333333333	2.666666667	0	0	0	0	5.333333333	6	9.333333333	20.66666667	0	0.666666667	0	1.333333333	2	1		6
469B	0.666666667	0	3.333333333	0	2	0	22.66666667	12	0	0	0	5.333333333	12	0	4	2	0	2.666666667	1.333333333	0	0	0	2.666666667	3.333333333	4.666666667	4	19.33333333	0	0	0	12.66666667	2	2		21
487A	2	0	3.333333333	0.666666667	0	0	0	0	0	0	0	0	5.333333333	0	0.666666667	0	0	2	3.333333333	0	0	0	0	1.333333333	0	0	0	0	30	0	4	1	1		25
487B	1.333333333	0	0	0	0	0	0	0	0	0	0	0	14	0	4	0	0	0.666666667	0	0	0	0	0	0	0	0.666666667	2.666666667	0	40.66666667	0.666666667	24.66666667	1	2		30
528A	6	2	2.666666667	2	0	0	7.333333333	12	0	0	0.666666667	0.666666667	24.66666667	0	0.666666667	0.666666667	0	2	6	0.666666667	0	0	0	0	0.666666667	6.666666667	26.66666667	0	3.333333333	2	6.666666667	2	1		12
528B	0	0	2	0.666666667	0.666666667	0	0.666666667	5.333333333	0	0	0	2	29.33333333	0	0.666666667	0	0	1.333333333	0	0	0	0	0	0	0.666666667	6	39.33333333	0	4	0	5.333333333	2	2		22
547A	0.666666667	0	12	0.666666667	0	0	0	0	0	0	0	0	36	0	10	0	0	2.666666667	3.333333333	0	0	0	0	1.333333333	1.333333333	2.666666667	5.333333333	0	0	0	0	2	1		3
547B	7.333333333	0	12.66666667	0	0	0	0	0	0	0	0	0	34.66666667	0	6.666666667	0	0	0	2.666666667	0	0	0	0	2	1.333333333	6	12	0	2.666666667	0.666666667	12	2	2		30
568A	4.666666667	0	6	0	1.333333333	2	0	0	0	0	0	1.333333333	19.33333333	0	28	5.333333333	1.333333333	0.666666667	8	0	0	0	0.666666667	4.666666667	14	0	19.33333333	0	0	0	0	2	1		0
568B	4	22.66666667	2	0	4	0	0	0	3.333333333	0	0	0	29.33333333	0	34	8.666666667	0.666666667	0.666666667	0.666666667	1.333333333	0	0	0	3.333333333	15.33333333	0	2.666666667	0	0.666666667	0.666666667	0	2	2		5
574A	1.333333333	0	3.333333333	0	0	0	11.33333333	5.333333333	0	0	0	0	8.666666667	0	0	0	0	2.666666667	7.333333333	0	0	0	0.666666667	5.333333333	8	7.333333333	16	0	0	3.333333333	0.666666667	2	1		10
574B	0	0	0	0	0.666666667	0	4	0	0	0	0	0	1.333333333	0	0	0	0	4.666666667	0.666666667	0.666666667	0	0	0	2	32.66666667	5.333333333	21.33333333	0	4	0	10	2	2		23
595A	12	0	11.33333333	1.333333333	0.666666667	0	10	0.666666667	0.666666667	2.666666667	0	0	32	0	14	2	2.666666667	6.666666667	6	0	0	0	0	19.33333333	10.66666667	3.333333333	12.66666667	0	0	0	7.333333333	2	1		6
595B	3.333333333	0	0	0.666666667	2	0	14.66666667	1.333333333	0.666666667	0.666666667	0.666666667	0	11.33333333	0	4	0	0	4	2.666666667	0	0.666666667	0	0	2.666666667	12	3.333333333	17.33333333	0	0	0	36.66666667	2	2		29
601A	1.333333333	0	4.666666667	0	0.666666667	0	3.333333333	0	9.333333333	0.666666667	1.333333333	0	13.33333333	0	1.333333333	0	0	0.666666667	2	0	0.666666667	0	0	13.33333333	6.666666667	14	15.33333333	0	6.666666667	0	0	2	1		0
601B	3.333333333	0	7.333333333	0	0.666666667	3.333333333	4.666666667	0.666666667	2	0	0	0	35.33333333	0	0.666666667	0	0	3.333333333	6	0	0.666666667	0.666666667	0.666666667	6	1.333333333	8.666666667	11.33333333	0	8	0	21.33333333	2	2		23
604A	1.333333333	0	6.666666667	0	0	0	0	0	0	0.666666667	0.666666667	0	1.333333333	0	3.333333333	0	0	0.666666667	8.666666667	0	0	16	0	4	6.666666667	10	0	0	24	0.666666667	0	1	1		0
604B	2	0	7.333333333	0	0	0	0	0	0	0	0	0	16	0	7.333333333	0	0	1.333333333	0.666666667	0	8.666666667	4.666666667	0	9.333333333	4.666666667	4	0	0	31.33333333	0	15.33333333	1	2		18
607A	0.666666667	0	0	0	0	0	0	0	0	0	0.666666667	0	7.333333333	0	0	0	0	0	0.666666667	0	0	37.33333333	0.666666667	0.666666667	0	0	0	0	21.33333333	2	0	1	1		0
607B	0	0	1.333333333	0	0	0	0	0	0	0	0	0	8	0	2	0	0	0.666666667	0.666666667	0	0	1.333333333	0	2.666666667	0	22.66666667	2	0	26	0	12	1	2		30
631A	0	0	0	0	0	42	1.333333333	2	0	0	0	0	0.666666667	0	0	0	0	2	0	0	0	0	0.666666667	10.66666667	12.66666667	0.666666667	0	0	0	4	0	1	1		1
631B	0.666666667	0	0.666666667	0	7.333333333	8.666666667	6.666666667	0.666666667	0	0	0	1.333333333	10.66666667	0	6.666666667	0	0	2	0	0	0	0	1.333333333	5.333333333	11.33333333	0	2.666666667	0	2.666666667	0.666666667	0.666666667	1	2		8
661A	1.333333333	0	1.333333333	0	0	0.666666667	4	0	9.333333333	0	0	0	16	0	14.66666667	0	0	0	0.666666667	0	14	0	12.66666667	2	6.666666667	4.666666667	0.666666667	0	0.666666667	0	0.666666667	1	1		0
661B	2	0	0.666666667	0	9.333333333	2.666666667	6.666666667	0	4.666666667	3.333333333	0	0	26	2.666666667	28.66666667	0	0	0	4	0	15.33333333	0	4	2.666666667	13.33333333	2	0	0	0	1.333333333	16	1	2		15
664A	2.666666667	0	0	2	0	0	16	0.666666667	0.666666667	0	0	0	24	0	2.666666667	0	0.666666667	2	0.666666667	0	1.333333333	0.666666667	2	4	8.666666667	4	5.333333333	0	22.66666667	0	2	2	1		4
664B	0	0	0.666666667	0	1.333333333	0.666666667	6	0	0	1.333333333	0	0	16	0	3.333333333	0	0.666666667	1.333333333	0	0	4	0	0.666666667	2	4	6.666666667	8	0	28.66666667	0	3.333333333	2	2		27
667A	0	0	0	0	0	2.666666667	2.666666667	0	0.666666667	3.333333333	3.333333333	0	1.333333333	0	0	0	0	0	0	1.333333333	3.333333333	0	4	1.333333333	0	22	0	0	0	0	28.66666667	3	1		23
667B	0	0	4	0	0	1.333333333	0	0	0	14.66666667	1.333333333	0	10	0	1.333333333	0	0	0.666666667	3.333333333	0	2	5.333333333	1.333333333	4	0.666666667	26	0	0	0	7.333333333	76.66666667	3	2		30
670A	0	0	4.666666667	12	0.666666667	0	1.333333333	0.666666667	0	0	0	0.666666667	54	0	7.333333333	0	0	0	1.333333333	0	0	0	0	0.666666667	0	2	12	0	0	0	1.333333333	2	1		2
670B	5.333333333	0	0	4.666666667	2	0	0.666666667	0	0	0	0	0.666666667	72.66666667	0	6.666666667	0	0	2	0.666666667	6.666666667	0	0	0	0	0	2	6	0	0	0	7.333333333	2	2		17
679A	1.333333333	0	0	0	0	30.66666667	0	0	0	0	0	0.666666667	18.66666667	0	2.666666667	0	0	7.333333333	1.333333333	2.666666667	0	0	0	2.666666667	12.66666667	0.666666667	11.33333333	4	0	0	4.666666667	2	1		6
679B	2.666666667	0	1.333333333	0	0	4.666666667	1.333333333	5.333333333	0	0	1.333333333	0	29.33333333	0	2	0	0	3.333333333	0	0.666666667	0	0	0.666666667	3.333333333	4	0	15.33333333	0	4	1.333333333	7.333333333	2	2		9
721A	0.666666667	0	0.666666667	0	0	0	13.33333333	0	6.666666667	3.333333333	0.666666667	0	4.666666667	0	10.66666667	0	0	0	0	0	13.33333333	0	5.333333333	2	8.666666667	0.666666667	0	0	2.666666667	0	0	1	1		0
721B	0.666666667	0	0	0	6	4.666666667	4	0	4	4	0.666666667	0	12	0.666666667	30.66666667	0	0	0.666666667	0	0	12	0	3.333333333	11.33333333	7.333333333	2.666666667	1.333333333	0	2.666666667	0	8.666666667	1	2		13
787A	3.333333333	0.666666667	8.666666667	6.666666667	2	2	7.333333333	0	1.333333333	2.666666667	0	0	46	0	8	2	0.666666667	2	3.333333333	0	0.666666667	0	0	6.666666667	4	3.333333333	40	0	0	0	1.333333333	2	1		5
787B	4	0	5.333333333	4	2.666666667	6	8.666666667	0	2.666666667	12	0.666666667	0	25.33333333	0	8	0	0.666666667	1.333333333	6.666666667	0	1.333333333	0	0	3.333333333	3.333333333	0.666666667	26	0	0	1.333333333	13.33333333	2	2		29
904A	0	0	1.333333333	2.666666667	0	3.333333333	3.333333333	0	2	8	0	0	8	0	0	0	0	2	2.666666667	2	0	0	0	0	0	21.33333333	17.33333333	0	0	2.666666667	6	3	1		4
904B	1.333333333	0	0	1.333333333	0	0	0	0	0	1.333333333	0	0	7.333333333	0	0	0	0	2	2.666666667	0.666666667	0	0	0	0	0	11.33333333	26	0	0	0	0.666666667	3	2		14
916A	0	0	4	0	0.666666667	0	0	0	0.666666667	5.333333333	0	1.333333333	30	0	3.333333333	1.333333333	1.333333333	2.666666667	0	0	0	0	0	0.666666667	0	10	26.66666667	0	0	4	24	3	1		21
916B	1.333333333	0	7.333333333	0	0	0	0	0	0	4.666666667	0	0	35.33333333	0	3.333333333	1.333333333	3.333333333	0	1.333333333	0	0	0	0.666666667	1.333333333	0	11.33333333	29.33333333	0	0	0.666666667	16.66666667	3	2		25
923A	0	0	0	6	0	0	0	0	0	0	1.333333333	0.666666667	49.33333333	0	0.666666667	0	0.666666667	2	4.666666667	0.666666667	0	0	0	0.666666667	0	5.333333333	25.33333333	0	0	0	3.333333333	2	1		5
923B	0	0	2.666666667	2.666666667	0	0	1.333333333	2	0	0	1.333333333	4.666666667	41.33333333	0	0	0	0.666666667	0	2.666666667	0.666666667	0	0	0	2	0	2.666666667	22.66666667	0	0	2.666666667	12	2	2		13
982A	1.333333333	0	4.666666667	0	0	0	0	0	16	0	0	0	27.33333333	0	8	0	0	3.333333333	0.666666667	0	0	0	1.333333333	2	9.333333333	4.666666667	12	0	0	0	0.666666667	2	1		1
982B	4.666666667	0	4.666666667	0	0	0	2.666666667	0	20.66666667	0	0.666666667	0	27.33333333	0	4	0	0	8	4.666666667	0.666666667	0.666666667	0	0.666666667	3.333333333	10	6.666666667	10	0	2.666666667	3.333333333	2	2	2		14
988A	2.666666667	5.333333333	10.66666667	0	0	0	0	0	0	0.666666667	0	1.333333333	35.33333333	0	24	6.666666667	2	1.333333333	4	0	0	0	0	5.333333333	0	8	24	0	0	0.666666667	9.333333333	2	1		10
988B	4	0	9.333333333	0	0	0	0	0	0	0	0	1.333333333	32	0	19.33333333	4	0	4.666666667	3.333333333	0	0	0	2	2	2	3.333333333	16.66666667	0	0	3.333333333	4	2	2		20
991A	3.333333333	0	1.333333333	0	0	0	0.666666667	0	0	1.333333333	0	0.666666667	39.33333333	0	1.333333333	0	4.666666667	3.333333333	8	0	0	0	0	0.666666667	0	4	13.33333333	0	0	0	2	2	1		10
991B	3.333333333	0	2.666666667	0.666666667	0.666666667	0	0.666666667	0	0	0	0	2.666666667	54	0	11.33333333	0	2	0	0.666666667	0	0	0	0	1.333333333	0	2	16.66666667	1.333333333	0	4.666666667	3.333333333	2	2		10
1037A	2.666666667	0	12	2.666666667	0	0	2	2.666666667	0	0	0	1.333333333	76	0	0.666666667	0	2	0	4.666666667	0	0	0	0	0	0.666666667	6	21.33333333	0	0	2	0	2	1		0
1037B	5.333333333	0	5.333333333	0	0	0	5.333333333	0.666666667	0	0	0	0	54.66666667	0	8	0	5.333333333	1.333333333	2.666666667	1.333333333	0	0	0	0	2	10	16	0	0	2	2	2	2		15
1045A	0	0	0	0	0	0	0	0	2	0	0	0	1.333333333	0	0.666666667	0	0	0	0	0	4.666666667	0	16	0	22.66666667	0	0	0	50	0	2.666666667	1	1		3
1045B	0	0	0	0	0	0	0	0	1.333333333	0	0.666666667	0	3.333333333	7.333333333	0	0	0	0	0	0	26	0	9.333333333	0.666666667	10	2	0	0	36	0	8.666666667	1	2		14
1048A	2	0	12.66666667	0	0	0	0	0	0.666666667	4.666666667	0	0	36.66666667	0	2	0	0.666666667	2.666666667	3.333333333	0	0	0	0	1.333333333	0	1.333333333	17.33333333	0	0	0	9.333333333	2	1		17
1048B	1.333333333	0	6.666666667	0	0.666666667	0	0.666666667	0.666666667	0	2	0	0	51.33333333	0	3.333333333	0	0	4	3.333333333	0	0	0	0.666666667	2	0.666666667	1.333333333	24	0.666666667	0	0	25.33333333	2	2		26
1053A	5.333333333	2.666666667	9.333333333	0	0	0	0	0	0	0	0.666666667	2.666666667	90.66666667	0	1.333333333	0	0.666666667	0	3.333333333	0	0	0	0	1.333333333	0.666666667	0.666666667	3.333333333	0	0	0	0	2	1		1
1053B	4.666666667	2	2.666666667	0	2	0	1.333333333	0	0	0	0	3.333333333	75.33333333	0	13.33333333	0	2.666666667	4	2.666666667	0	0	0	2.666666667	0.666666667	2.666666667	6	0	0	2	4.666666667	0	2	2		4
1084A	9.333333333	4.666666667	7.333333333	0	8	0.666666667	5.333333333	0	4.666666667	0	0	4	31.33333333	0	32.66666667	8	0	6.666666667	5.333333333	0	0	0	1.333333333	6.666666667	8	2	7.333333333	0	1.333333333	0	0	2	1		1
1084B	1.333333333	2	1.333333333	0	5.333333333	0	3.333333333	2.666666667	0	0	0	0	46	0	16.66666667	0	0	0	5.333333333	0	0	0	0	3.333333333	8.666666667	3.333333333	6	0.666666667	0	1.333333333	7.333333333	2	2		14
1095A	8	6.666666667	3.333333333	0	12	2	10.66666667	5.333333333	6	0	0.666666667	2	30	0	2	7.333333333	1.333333333	6	11.33333333	0	0	0	0	6.666666667	22.66666667	0.666666667	4	0	2.666666667	1.333333333	0	2	1		0
1095B	2	0	2.666666667	0	11.33333333	6.666666667	6	4	0	0	0	0	24	0	8	3.333333333	0	4	3.333333333	0.666666667	0	0	0	3.333333333	23.33333333	2.666666667	7.333333333	0	17.33333333	0	1.333333333	2	2		6
1105A	2.666666667	0	0	0	0	0	2	0	0	0	0	0	0.666666667	7.333333333	0	0	0	0	0	0	0	0	6	0	22.66666667	2.666666667	0	0	48	0	0.666666667	1	1		3
1105B	0	0	0	0	0	0	8	0	0	0	0	0	1.333333333	0	1.333333333	0	0	0	0	0	4.666666667	0	0	0	18.66666667	0	0	0	48	0	20	1	2		15
1108A	4.666666667	0	8.666666667	0.666666667	0	0	4	0	0	1.333333333	0	0.666666667	42.66666667	0	5.333333333	0.666666667	0	0.666666667	4.666666667	1.333333333	0	0	0	0	2.666666667	8	28.66666667	0	0	2	15.33333333	2	1		17
1108B	1.333333333	0	4	0	0	0	0	0	0	4	0	4	42	0	12	2	0	3.333333333	0	3.333333333	0	0	0	0.666666667	0	8.666666667	23.33333333	0	0	2	13.33333333	2	2		24
1165A	4	0	5.333333333	2.666666667	0	0	0.666666667	0	0.666666667	2.666666667	0	0	45.33333333	0	26.66666667	0	1.333333333	3.333333333	2.666666667	0	2	0	0	8.666666667	10	0	12	1.333333333	3.333333333	0	5.333333333	2	1		9
1165B	2.666666667	0	6	0	0.666666667	0	1.333333333	0	0.666666667	0	0.666666667	0	35.33333333	1.333333333	36.66666667	0	0	2.666666667	0	0	0.666666667	0	0	12.66666667	2.666666667	0	6.666666667	0.666666667	7.333333333	0	6	2	2		18
1171A	3.333333333	0.666666667	2.666666667	0	2.666666667	0	2.666666667	0	0.666666667	0	0	2.666666667	11.33333333	0	18	3.333333333	0	0.666666667	11.33333333	0	0	0	0	0	18	4	9.333333333	0.666666667	0	0	0.666666667	2	1		4
1171B	1.333333333	0	0	0	5.333333333	0	22	0	0	0	0	4.666666667	26	0	22.66666667	1.333333333	0	1.333333333	5.333333333	0	0	0	0.666666667	0	20	7.333333333	10	0	0.666666667	0	4.666666667	2	2		13
1181A	3.333333333	0	5.333333333	2.666666667	3.333333333	0	0	0	0.666666667	2.666666667	0.666666667	0	39.33333333	0	10.66666667	0.666666667	1.333333333	9.333333333	6	0.666666667	0	0	0	3.333333333	2.666666667	12	22	0	0	0	2.666666667	2	1		9
1181B	0.666666667	0	2.666666667	0	4	0	0.666666667	0	0.666666667	8.666666667	0	0	19.33333333	0	16.66666667	1.333333333	0.666666667	3.333333333	0	0	0	0	0	1.333333333	12	11.33333333	22	0	0	0	14.66666667	2	2		25
1195A	2	0	4.666666667	1.333333333	1.333333333	1.333333333	4.666666667	0	0	0	0.666666667	3.333333333	33.33333333	0	2	0	0.666666667	2	4	0	0	0	0	2	0	8	37.33333333	0	0	2.666666667	0	2	1		3
1195B	0.666666667	0	0.666666667	0	0	0	3.333333333	1.333333333	0	0	0	2	16.66666667	0	3.333333333	0	0	3.333333333	0.666666667	0	0	0	0.666666667	0.666666667	1.333333333	20.66666667	10.66666667	0	0.666666667	0	6	2	2		19
1222A	6.666666667	0.666666667	4.666666667	0.666666667	4	0	10	0	0	0.666666667	0	0	20.66666667	0	18	0.666666667	0	5.333333333	8	0	0	0	0.666666667	4	17.33333333	17.33333333	4	0	0	0	0	2	1		1
1222B	2	0	4.666666667	0	5.333333333	0	7.333333333	0	2	0	0.666666667	0	37.33333333	0	44.66666667	3.333333333	0.666666667	4	8.666666667	0	1.333333333	0	0	4.666666667	0.666666667	1.333333333	17.33333333	0	0	0	4.666666667	2	2		5
1228A	4	2	6.666666667	0	0.666666667	0	19.33333333	0	0.666666667	1.333333333	0.666666667	0	20.66666667	0	14.66666667	0.666666667	0	1.333333333	4	0	0	0	0	2	0.666666667	12	5.333333333	0	0	0	8	2	1		8
1228B	0.666666667	0	1.333333333	0	0	0	14	6	0	0	0.666666667	0.666666667	24	0	11.33333333	0.666666667	0	0.666666667	0.666666667	0	0	0	0	3.333333333	1.333333333	30	18.66666667	0	0	5.333333333	28	2	2		29
1252A	2	0	10	0.666666667	0	0	2	0	0	1.333333333	0	1.333333333	32	0	0	0	0.666666667	0.666666667	2.666666667	0	0	0	0	2.666666667	0	6.666666667	59.33333333	0	0	2.666666667	4	3	1		7
1252B	2	0	1.333333333	0	2.666666667	0	2.666666667	0	0	4	0	2.666666667	14.66666667	0	1.333333333	0	0	2	0.666666667	0	0	0	0.666666667	0.666666667	0	7.333333333	14	0	0	0	6	3	2		28
1270A	0.666666667	0	1.333333333	0.666666667	0.666666667	0	0	0	0	0	0	0	22.66666667	0	22.66666667	0	0	1.333333333	2	0	0	0	0	2.666666667	0	6	2	0	0	0	0	2	1		1
1270B	0.666666667	0.666666667	2	1.333333333	0.666666667	0	0.666666667	0	0.666666667	1.333333333	0	0	46	0	32.66666667	0.666666667	0	0.666666667	0.666666667	0	0	0	0.666666667	2.666666667	2	3.333333333	28	0	0	0.666666667	6	2	2		20
1297A	0	0	2.666666667	0	0	0	3.333333333	0	0.666666667	10.66666667	0.666666667	0	28	0	5.333333333	0.666666667	0.666666667	0	1.333333333	0	0	0	0	0.666666667	0	16.66666667	20	0	0	0	5.333333333	2	1		7
1297B	2	0	8	1.333333333	0	0	1.333333333	0.666666667	0	7.333333333	0.666666667	0	26.66666667	0	0.666666667	0	0	1.333333333	4.666666667	0	0	0	0	1.333333333	0	19.33333333	14	0	0	0	18.66666667	2	2		27
1333A	5.333333333	8	6	0	6	0	1.333333333	0	0.666666667	0	0	0.666666667	17.33333333	0	16	1.333333333	2	3.333333333	8.666666667	0	0	0	0	1.333333333	12	0.666666667	0.666666667	0	0	0	0	2	1		0
1333B	10.66666667	36	5.333333333	0	7.333333333	0	3.333333333	0	0.666666667	0	0	3.333333333	27.33333333	0	20.66666667	2	3.333333333	0.666666667	5.333333333	0	0	0	0	0.666666667	36.66666667	5.333333333	10.66666667	0	1.333333333	0	0	2	2		7
1348A	14	0.666666667	6	0	22.66666667	0	6	0	2.666666667	0	0	1.333333333	20.66666667	0	4	0	0	0	4.666666667	0	0	0	0	4.666666667	25.33333333	4	1.333333333	0	0	0	0	2	1		0
1348B	6.666666667	1.333333333	3.333333333	0	32	0	17.33333333	8	0	0	0	0	30	0	2.666666667	0	0	2.666666667	12.66666667	0	0	0	0	8.666666667	29.33333333	2	0	1.333333333	0	8	0.666666667	2	2		4
1387A	6	0	0	0	0.666666667	0	4	2	0	0	0	7.333333333	54.66666667	0	0	0	0.666666667	0.666666667	3.333333333	0	0	0	0	0	0	4.666666667	44.66666667	0	0	0.666666667	0	2	1		0
1387B	2	1.333333333	0.666666667	0	0	0	2	0.666666667	0	0	0	8.666666667	38	0	0	0	0	1.333333333	2	0	0	0	0	0	0.666666667	6	30	0	0	0.666666667	0.666666667	2	2		14
1460A	1.333333333	0.666666667	0	0	0	0	4	0	0	0	0.666666667	0	12.66666667	0	2.666666667	0	1.333333333	1.333333333	1.333333333	4	0	0	0	1.333333333	4.666666667	3.333333333	34.66666667	0	0	0	3.333333333	2	1		7
1460B	2	0	0	0	0	0	14.66666667	0.666666667	0	0	0.666666667	0	7.333333333	0	0.666666667	0	0	0	0.666666667	0.666666667	0	0	0	0.666666667	0	4.666666667	39.33333333	0	0	4	13.33333333	2	2		20
1465A	0	0	0	0	0	0	18.66666667	10	0	0	0.666666667	0	13.33333333	0	0	0	0	2	3.333333333	0	0	0	0	0	0	10.66666667	22	0	0	0	0	2	1		1
1465B	2.666666667	0	0	0	1.333333333	0	4	10.66666667	0	0	0	0	4	0	0	0	0	0.666666667	2.666666667	0	0	0	0	0	0	19.33333333	32	0	0	0.666666667	4	2	2		27
1468A	3.333333333	0	5.333333333	0	1.333333333	0	9.333333333	0	0.666666667	0	0	0.666666667	19.33333333	0	12	2.666666667	0	10.66666667	14.66666667	0	0	0	0.666666667	3.333333333	9.333333333	2	16	0	0	0	1.333333333	2	1		1
1468B	13.33333333	0	2	0	9.333333333	0	14.66666667	0.666666667	0	0	0	0	18.66666667	0	12.66666667	1.333333333	0	14	2	0	0	0	3.333333333	4.666666667	10	0.666666667	22	0	8.666666667	2.666666667	2	2	2		26
1515A	5.333333333	0	2	0	0.666666667	0	6.666666667	1.333333333	0.666666667	0	0	0	2.666666667	0	6.666666667	0.666666667	0	5.333333333	5.333333333	0	52.66666667	0	0.666666667	9.333333333	43.33333333	0.666666667	0	0	4.666666667	0	0.666666667	1	1		0
1515B	4.666666667	0	0	0	4.666666667	6	0.666666667	0	0.666666667	0	0	0	2.666666667	0	8	0	0	1.333333333	1.333333333	0	39.33333333	0	0	2.666666667	40.66666667	4	0	0	2.666666667	0	0	1	2		10
1521A	4.666666667	4	4	0.666666667	0.666666667	0	0.666666667	0	0	0	0	2	38	0	6	2	0.666666667	0	12	0.666666667	0	0	0	5.333333333	10	5.333333333	36	0	0	1.333333333	0	2	1		0
1521B	3.333333333	0	4	0	0	0	0	0	0	0	0	0	48.66666667	0	26	0.666666667	1.333333333	2.666666667	1.333333333	0.666666667	0	0	0	2	2.666666667	2	16	0	0	1.333333333	1.333333333	2	2		3
1534A	3.333333333	0	3.333333333	0	0	0	4.666666667	3.333333333	0	0	0	0.666666667	26.66666667	0	5.333333333	0	2	0.666666667	4	1.333333333	0	0	0	0.666666667	0	7.333333333	40	0	0	0	0	2	1		2
1534B	2.666666667	0	2	0	0	0	1.333333333	0	0	0	0	1.333333333	17.33333333	0	2	0	1.333333333	0	0.666666667	0	0	0	0	0	0.666666667	6	30	0	0	0	0.666666667	2	2		7
1541A	2	0	5.333333333	0	0.666666667	0	16.66666667	0	0	0	0	0	4	0	1.333333333	0	0	1.333333333	0.666666667	0	8.666666667	0	15.33333333	0.666666667	11.33333333	8	0	0.666666667	0	1.333333333	2	1	1		7
1541B	0	0	6	0	0	0	9.333333333	2.666666667	0	2	0	0	9.333333333	0	0.666666667	0	0	0	0.666666667	0	16	0	17.33333333	0.666666667	0	6	2	0	0	2.666666667	92	1	2		30
1552A	2.666666667	0	15.33333333	0	0	0	1.333333333	0	0	0	1.333333333	0	29.33333333	0	10	0	0	2	4.666666667	0.666666667	0	0	0	2	1.333333333	8.666666667	36	0.666666667	0	0	3.333333333	2	1		5
1552B	0.666666667	0	6.666666667	2.666666667	0	0	2.666666667	0	0	1.333333333	2.666666667	0	24.66666667	0	22.66666667	0	0	1.333333333	1.333333333	1.333333333	0	0	0	4	0	10	38	0	0	1.333333333	20.66666667	2	2		23
1555A	5.333333333	2.666666667	6.666666667	0	4.666666667	0	0	0	0	0	0	2	20.66666667	0	36	4	0	2	8.666666667	0.666666667	0	0	0	1.333333333	6	2.666666667	13.33333333	0.666666667	0	0	0	2	1		1
1555B	3.333333333	2	3.333333333	0.666666667	0	0	0.666666667	0	2	0	0	2	44	0	34	4.666666667	1.333333333	2	4	0	0	0	0	1.333333333	0.666666667	7.333333333	14.66666667	0.666666667	0	2.666666667	5.333333333	2	2		7
1558A	2.666666667	0	7.333333333	0	3.333333333	0	11.33333333	0	0	2.666666667	0	1.333333333	39.33333333	0	10	0	1.333333333	1.333333333	4.666666667	0	2	0	0	2	1.333333333	4.666666667	8.666666667	0	0	0.666666667	0.666666667	2	1		2
1558B	2.666666667	0	2	0	1.333333333	0	4	0	0	0.666666667	0.666666667	0.666666667	54	0	9.333333333	0	0	0.666666667	5.333333333	0	0	0	0	0	2	16	8	0	0	1.333333333	2.666666667	2	2		10
1561A	0.666666667	0	3.333333333	0	0.666666667	0	12.66666667	0	0	1.333333333	0	0	46	0	2.666666667	1.333333333	0	3.333333333	4	0	0	0	0	2.666666667	0.666666667	8.666666667	24	0	0	3.333333333	2.666666667	2	1		5
1561B	1.333333333	0	1.333333333	0	2.666666667	0	3.333333333	2	0	1.333333333	0	2.666666667	76	0	8	0	0	7.333333333	0	0	0	0	0	0.666666667	0	8	11.33333333	0	0.666666667	2.666666667	8.666666667	2	2		25
1564A	4	0	4	0	0	0	0.666666667	0	0	0	0	1.333333333	36.66666667	0	8	0	0	0.666666667	2.666666667	0	0	0	0	4.666666667	1.333333333	12.66666667	33.33333333	0	0	2	22	2	1		20
1564B	2	0	1.333333333	0	0	0	0	0	0	0	0	4	33.33333333	0	7.333333333	0	0	0.666666667	0.666666667	0	0	0	0	2	0	16.66666667	33.33333333	0	0	0	9.333333333	2	2		29
1570A	0.666666667	0	0	1.333333333	0	0	4	8.666666667	0	0	0	2	28.66666667	0	0	0	1.333333333	0.666666667	4	0.666666667	0	0	0	0	1.333333333	6	42	0	0	0	0	2	1		2
1570B	1.333333333	0	0	0.666666667	0	0	1.333333333	6	0	0	0	2.666666667	29.33333333	0	0	0	1.333333333	0	2	0	0	0	0	0	0	8	47.33333333	0	0	0	0	2	2		16
1585A	1.333333333	0	1.333333333	0	0	0	0	0	0.666666667	0	0	0.666666667	21.33333333	0	6	0	0.666666667	4.666666667	4	0	0	0	0	12	30.66666667	0.666666667	3.333333333	0	0	6.666666667	0	2	1		0
1585B	4.666666667	21.33333333	0.666666667	0	0	0	0	0	8.666666667	0	0	0.666666667	13.33333333	0	14.66666667	0	0	6	4	0	0	0	0.666666667	6	24	0	0	0	0.666666667	6	0	2	2		2
1594A	3.333333333	0	4.666666667	0	0.666666667	0	0	0	0	0	0	0	10	0	12	0	0.666666667	4.666666667	0	0	0	0	0	6	31.33333333	0	0.666666667	0	0	0	0	2	1		0
1594B	5.333333333	29.33333333	1.333333333	0	0.666666667	0	0	0	1.333333333	1.333333333	0.666666667	0	12	0	17.33333333	0	0	0	1.333333333	0	0	0	0	4.666666667	32	0	0	0	0.666666667	0	0	2	2		2
1606A	0	0	5.333333333	0	0	0	0	0.666666667	0	0	0	0	0	0	0.666666667	0	0	0	1.333333333	0	0.666666667	0	0.666666667	9.333333333	33.33333333	0.666666667	0	0	0	0	5.333333333	1	1		9
1606B	0	12.66666667	0	0	0	0	0	0	0	0	0	0	4	0	6	0	0	0	0	0	0	0	0.666666667	3.333333333	58	1.333333333	0	0	0	0.666666667	12	1	2		20
1609A	3.333333333	0	6.666666667	6.666666667	0	0	0	0	0.666666667	3.333333333	0	0	33.33333333	0	6.666666667	0	0	1.333333333	0.666666667	2.666666667	1.333333333	0	0	1.333333333	2.666666667	2	34.66666667	0	0	0.666666667	16.66666667	2	1		28
1609B	4.666666667	0	0	4.666666667	0.666666667	0	0	0	2	13.33333333	2	0	22.66666667	0	5.333333333	0	0	1.333333333	0	2.666666667	2.666666667	0	0	2	2.666666667	2	32.66666667	0	0	0	17.33333333	2	2		28
1633A	8	0	1.333333333	0	0	0	0	0	0.666666667	0	0	0	0.666666667	24.66666667	0	0	0	0	0	0	0	0	0.666666667	0	11.33333333	0	1.333333333	0	46	3.333333333	0	1	1		0
1633B	4	0	1.333333333	0	0	0	0	0	0	0	0	0	7.333333333	0	0	0	0	0	0	0	1.333333333	0	0	0	44	0	0	0	28	0	0	1	2		10
1640A	14.66666667	0	0	0	0	0	0.666666667	0	0.666666667	0	2	0	1.333333333	0	0	0	0	0	0	0	0	0	2	0	28.66666667	0	0	0	44	1.333333333	0	1	1		0
1640B	6	0	0.666666667	0	0	15.33333333	0	0	0	0	0	0	0.666666667	59.33333333	0	0	0	0	0	0	0	0	0	0	0.666666667	0	0	0.666666667	29.33333333	13.33333333	0	1	2		3
1672A	4.666666667	34	8	0	0.666666667	0	1.333333333	0	0	0	0	2	28.66666667	0.666666667	18.66666667	2.666666667	2.666666667	6.666666667	4	0.666666667	0	0	0	2	6.666666667	3.333333333	9.333333333	0	0	0	0	2	1		1
1672B	4.666666667	26.66666667	3.333333333	0	2.666666667	0	0	0	4	0	0	0.666666667	27.33333333	0	28	0	0	2.666666667	0.666666667	0	0	0	1.333333333	1.333333333	8	2	16.66666667	0	0	1.333333333	0	2	2		8
1675A	16	4.666666667	6.666666667	0	16.66666667	0	0.666666667	0	26	0	0.666666667	0	10	0	8.666666667	0	0	0	8	0.666666667	0.666666667	0	5.333333333	2	22.66666667	3.333333333	0	0	0	0	0	2	1		0
1675B	18.66666667	5.333333333	8.666666667	0	20	0	0.666666667	0	12	0	0	0.666666667	0	41.33333333	3.333333333	0	0	0	8.666666667	0.666666667	0	0	0	2.666666667	59.33333333	0	0	0	0	1.333333333	0.666666667	2	2		0
1685A	6.666666667	1.333333333	9.333333333	0.666666667	3.333333333	0	11.33333333	0	0	0	0.666666667	5.333333333	32.66666667	0	28	0.666666667	0	2.666666667	6	1.333333333	0	0	0	0	4	3.333333333	36	0	0	0	0	2	1		1
1685B	5.333333333	7.333333333	4	0	4.666666667	0	6	2.666666667	0	0	0	9.333333333	19.33333333	0	18.66666667	0	1.333333333	0.666666667	0	0	0	0	0	0	11.33333333	5.333333333	24	0	0.666666667	3.333333333	1.333333333	2	2		10
1687A	2	0	2.666666667	0	0	0	0	4.666666667	0	0	0	4	32.66666667	0	1.333333333	0	0	0.666666667	5.333333333	2	0	0	0	0	0	4.666666667	10.66666667	0	0	0	0	2	1		0
1687B	0.666666667	0.666666667	0.666666667	0	1.333333333	0	2	2.666666667	0	0	0	2.666666667	14.66666667	0	0	0	0	1.333333333	0	0.666666667	0	0	0	0	1.333333333	6.666666667	12.66666667	0	0	1.333333333	2	2	2		8
1720A	0	0	1.333333333	0	1.333333333	0	20.66666667	0	0	3.333333333	0	0	27.33333333	0	0	0	0	3.333333333	0.666666667	0.666666667	0	0	0	2.666666667	3.333333333	13.33333333	26.66666667	0	0	0	22.66666667	3	1		20
1720B	0.666666667	0	5.333333333	1.333333333	5.333333333	0	2.666666667	0	0	12.66666667	0.666666667	0	33.33333333	0	0.666666667	0	0	0.666666667	0	0.666666667	0	0	0	0.666666667	2.666666667	15.33333333	23.33333333	0	0	0	28.66666667	3	2		30
1750A	0.666666667	0	0	0	0	0	11.33333333	0	0.666666667	2.666666667	0	0.666666667	9.333333333	0	0.666666667	0	0	0.666666667	0.666666667	0.666666667	0	0	0	0.666666667	0	14	16.66666667	0	0	1.333333333	18	3	1		28
1750B	0	0	0	0.666666667	0.666666667	0	3.333333333	0	0	9.333333333	0.666666667	1.333333333	4	0	0	0	0	0	0	0	0	0	0	0	0	6.666666667	6.666666667	0	0	0	18.66666667	3	2		30
1759A	2	0	4	0.666666667	0	0	7.333333333	0	0	2	0	0	29.33333333	0	0	0	0	2	2	1.333333333	0	0	0	0.666666667	0	11.33333333	31.33333333	0	0	0.666666667	22.66666667	3	1		27
1759B	2	0	4.666666667	0	0.666666667	0	0	0	0	10	0.666666667	0	21.33333333	0	0.666666667	0	0	0	4	0	0	0	0.666666667	0	0	9.333333333	35.33333333	0	0	0.666666667	21.33333333	3	2		30
1771A	2	0	4.666666667	0	1.333333333	0	8	0	0	12	0	1.333333333	42.66666667	0	2	0	0	3.333333333	5.333333333	0	0	0	0	1.333333333	0	14	0.666666667	0	0.666666667	0	8.666666667	2	1		12
1771B	3.333333333	0	7.333333333	0.666666667	1.333333333	0	2.666666667	2	2.666666667	3.333333333	0.666666667	3.333333333	44	0	0	0	0	0.666666667	9.333333333	0	0	0	0	0.666666667	0.666666667	8	6	0.666666667	0	7.333333333	38	2	2		30
1780A	1.333333333	0	1.333333333	0	0	0	6.666666667	0	0	0	0	0	20.66666667	0	0	0	0	1.333333333	4.666666667	5.333333333	0	0	0	0	3.333333333	22	8	0	0	2.666666667	4	2	1		7
1780B	1.333333333	0	2.666666667	0	0.666666667	0	0.666666667	0.666666667	0	0	0	2	14.66666667	0	0	0	0	0	2	1.333333333	0	0	0	0	0	30	36.66666667	0	0	3.333333333	10	2	2		18
1790A	0.666666667	0	4	0.666666667	0	0	6.666666667	0	0	1.333333333	0	0	37.33333333	0	2	0.666666667	0	4	0.666666667	0.666666667	0	0	0	1.333333333	0	16	19.33333333	0	0	0	25.33333333	3	1		25
1790B	0	0	1.333333333	0.666666667	3.333333333	0	0.666666667	0	0	6	0.666666667	0	26	0	0.666666667	0	0	0	0.666666667	0	0	0	0	0.666666667	0	26.66666667	26	0	0	1.333333333	17.33333333	3	2		30
1801A	0	0	0.666666667	0	0	0	4.666666667	0	0.666666667	5.333333333	0	0	1.333333333	0	0	0	0	0.666666667	0	0.666666667	0	0	0	0	0	17.33333333	0	0	0	1.333333333	42.66666667	3	1		30
1801B	0.666666667	0	0	0.666666667	2	0	11.33333333	0	3.333333333	12.66666667	2	0	2	0	0	0	0	0	0	0	0	0	0	0	1.333333333	29.33333333	2	0	0	0	51.33333333	3	2		30
1809A	0.666666667	0	0.666666667	0	0	0	4	2.666666667	0	1.333333333	1.333333333	0	8.666666667	0	0	0	0	0.666666667	0.666666667	0	0	0	0	0	0	26.66666667	17.33333333	0	0	1.333333333	37.33333333	3	1		29
1809B	0	0	5.333333333	1.333333333	0	0	5.333333333	0	0	2.666666667	1.333333333	1.333333333	8	0	0	0	0	0	2	0	0	0	0	0	0	12.66666667	32	0	0	2.666666667	23.33333333	3	2		30
1810A	0	0	0	0	0	0	10	0	0	3.333333333	0.666666667	1.333333333	6.666666667	0	0	0	0	0.666666667	0.666666667	1.333333333	0	0	0	0	0.666666667	20.66666667	10	0	0	0	18.66666667	3	1		23
1810B	0.666666667	0	0	0	0	0	1.333333333	0	3.333333333	0	2.666666667	2.666666667	10	0	0	0	0	2	0.666666667	0.666666667	0	0	0	0	0	19.33333333	8.666666667	0	0	3.333333333	39.33333333	3	2		30
1822A	10.66666667	0	0.666666667	0	16	0	2	0	0.666666667	2	0.666666667	0.666666667	11.33333333	0.666666667	0.666666667	0.666666667	0	1.333333333	15.33333333	2	0	0	3.333333333	1.333333333	19.33333333	4	0	0	11.33333333	9.333333333	0.666666667	1	1		8
1822B	6.666666667	1.333333333	10	0	3.333333333	0	5.333333333	2	2.666666667	0	0	0.666666667	44.66666667	0	1.333333333	0	0	8	7.333333333	0	0	0	0	0	7.333333333	9.333333333	6.666666667	0	14	8.666666667	2.666666667	1	2		28
1867A	2	0	1.333333333	2	0	0	4.666666667	0	0	0.666666667	0.666666667	0	27.33333333	0	0	0	1.333333333	0.666666667	0.666666667	0	0	0	0	2	0	17.33333333	35.33333333	0	0	0	32	3	1		30
1867B	3.333333333	0	8.666666667	1.333333333	0	0	3.333333333	0	0	0	0	0	36.66666667	0	0	0	0.666666667	0	1.333333333	0	0	0	0	1.333333333	0.666666667	9.333333333	40	0	0	5.333333333	34	3	2		30
1879A	0	0	2.666666667	0	0	0	0	0	0	0	0	0.666666667	16	0	0	0	0	0.666666667	1.333333333	0	0	0	0	0	0	18	24.66666667	0	0	0	14	2	1		22
1879B	0	0	3.333333333	0	0	0	2	0	0	0	1.333333333	2	21.33333333	0	0	0	0	0	0.666666667	0	0	0	0	0	0	15.33333333	18.66666667	0	0	3.333333333	36.66666667	2	2		29
1882A	0.666666667	0	0.666666667	0	0	0	18	0	0	5.333333333	2	0	4	0	0	0	0	1.333333333	0	0.666666667	0	0	0.666666667	0	0	11.33333333	12.66666667	0	0	0	38.66666667	3	1		28
1882B	0	0	0	0.666666667	0	0	5.333333333	0	0	1.333333333	1.333333333	0	12	0	0	0	0	6	0	1.333333333	0	0	0	0	0	18.66666667	6	0	0	1.333333333	50.66666667	3	2		30
1894A	6	8	4.666666667	0	0.666666667	0	0	0	12.66666667	0	0	1.333333333	63.33333333	0	18.66666667	0	0.666666667	5.333333333	2.666666667	0	0	0	0.666666667	3.333333333	2.666666667	0.666666667	3.333333333	0	0	3.333333333	0	2	1		0
1894B	2.666666667	8.666666667	2	2	0.666666667	0	0	0	0	0	0	0	58.66666667	0	27.33333333	0	0.666666667	20.66666667	2.666666667	0	0	0	0	3.333333333	2	2	0	0	0.666666667	8	0	2	2		1
1912A	0	0	3.333333333	0.666666667	0	0	2	0	0.666666667	0.666666667	0	5.333333333	20	0	0.666666667	0	0	1.333333333	2.666666667	1.333333333	0	0	0	0.666666667	0	19.33333333	22.66666667	0	0	1.333333333	9.333333333	3	1		13
1912B	0.666666667	0	0.666666667	1.333333333	0	0	0	0	0	0	0.666666667	3.333333333	18	0	0.666666667	0	1.333333333	1.333333333	0.666666667	2	0	0	0	0.666666667	0	20.66666667	17.33333333	0	0	0	9.333333333	3	2		30
1915A	6	0	2.666666667	1.333333333	0	0	2.666666667	0	0	0	0.666666667	0	38.66666667	0	7.333333333	0	0.666666667	1.333333333	3.333333333	4	0	0	0	0	0	12	20.66666667	0	0	0.666666667	2	2	1		9
1915B	2	0	5.333333333	2.666666667	0	0	4	0	0	0.666666667	0.666666667	0	36	0	4	0	0	0.666666667	4	0.666666667	0	0	0	2.666666667	0	13.33333333	24.66666667	0	0	4.666666667	16	2	2		28
1939A	0	0	0	0	0	0	1.333333333	0	1.333333333	7.333333333	1.333333333	1.333333333	7.333333333	0	0	0	0	0	0	0	0	0	0	0	0	18.66666667	10.66666667	0	0	2	34	3	1		30
1939B	0	0	0	0	0	0	0.666666667	0	0	16.66666667	0	5.333333333	3.333333333	0	0	0	0	0	0	1.333333333	0	0	0	0	0	19.33333333	10.66666667	0	0	1.333333333	18	3	2		30
1945A	10.66666667	0	6	0	2	0	2	0	6	2.666666667	0	0.666666667	40.66666667	2	24	4	0.666666667	3.333333333	4	0.666666667	10.66666667	0	1.333333333	5.333333333	5.333333333	2.666666667	10	0	0.666666667	1.333333333	10	2	1		7
1945B	10.66666667	0	2	0	2	0	2	0	2	2	0	0	57.33333333	0	18	0	0	1.333333333	0.666666667	0	2	0	0	2.666666667	11.33333333	0	12.66666667	0	0	0	8	2	2		12
1957A	0.666666667	0	1.333333333	0.666666667	0	0	3.333333333	0	0.666666667	4	0	0	27.33333333	0	4.666666667	0	0	2	2.666666667	2.666666667	0	0	0	0	1.333333333	12.66666667	15.33333333	0	0	1.333333333	22	3	1		21
1957B	2.666666667	0	4	0	0.666666667	0	5.333333333	0	0	4.666666667	0	0.666666667	24	0	4	0	0.666666667	0	1.333333333	0	0	0	0	0.666666667	0	17.33333333	12.66666667	0	0	0.666666667	15.33333333	3	2		30
1960A	6	0	2.666666667	4	0	0	8	0.666666667	0	0	0	0	46.66666667	0	2	0	0	4.666666667	6	0	1.333333333	0	0	2	0	9.333333333	6	0	0	0	4.666666667	2	1		13
1960B	4	0	4.666666667	0	0.666666667	0	3.333333333	1.333333333	0	2	0	0	32	0	0	0	0	2.666666667	2	0	0	0	0	0	2	21.33333333	18.66666667	0	0	6.666666667	12	2	2		29
1966A	0	0	0.666666667	0	0	0	2.666666667	0	0.666666667	2	0	0	14.66666667	0	0	0	0	0	0	1.333333333	0	0	0	0	0	19.33333333	24.66666667	0	0	0	24.66666667	3	1		23
1966B	0	0	0	2.666666667	2	0	0	0	0	0.666666667	0	2	9.333333333	0	0	0	0	2.666666667	0.666666667	0	0	0	0	0	0	15.33333333	25.33333333	0	0	0.666666667	24.66666667	3	2		20
1981A	2.666666667	0	4.666666667	0	4	0	0	0	0	3.333333333	0	5.333333333	34.66666667	0	6.666666667	0	0	12.66666667	5.333333333	0.666666667	0	0	0	4	3.333333333	6	14	0	0	0	3.333333333	2	1		6
1981B	2	1.333333333	3.333333333	0	0.666666667	0	2.666666667	0	0	0	0	6.666666667	37.33333333	0.666666667	8.666666667	2.666666667	0.666666667	7.333333333	4.666666667	0	0.666666667	0	0	4	0	11.33333333	14.66666667	0	0	3.333333333	14.66666667	2	2		22
1985A	1.333333333	0	0	2	0	0	5.333333333	1.333333333	0	3.333333333	0.666666667	0	36.66666667	0	0	0	0	0.666666667	2.666666667	3.333333333	1.333333333	0	0	1.333333333	0	17.33333333	16	0	0	0	33.33333333	3	1		25
1985B	1.333333333	0	0	0.666666667	0	0	1.333333333	0	1.333333333	10.66666667	0	0	20.66666667	0	0	0	0	0	2.666666667	0	0	0	0	0.666666667	0	12.66666667	19.33333333	0	0	4	25.33333333	3	2		30
2018A	1.333333333	0	4	0	0	0	9.333333333	0	3.333333333	7.333333333	0.666666667	0.666666667	18.66666667	0	0	0	0.666666667	0.666666667	2	1.333333333	0	0	0	2	0	15.33333333	26	0	0	1.333333333	25.33333333	3	1		20
2018B	1.333333333	0	8	0	1.333333333	0	6.666666667	0	0	8	0.666666667	0	10	0	0	0	0.666666667	6	2	1.333333333	0	0	0	2.666666667	0	21.33333333	18.66666667	0	0	2.666666667	36	3	2		30
2020A	0.666666667	0	0.666666667	1.333333333	0	0	3.333333333	0	0	6	1.333333333	0.666666667	32	0	4.666666667	0	0.666666667	1.333333333	2	0.666666667	0	0	0	0.666666667	0	12.66666667	13.33333333	0	0	0	16	2	1		19
2020B	4	0	6	0	0	0	8.666666667	0	0	0.666666667	1.333333333	2	26	0	9.333333333	0	1.333333333	1.333333333	0	3.333333333	0	0	0	0	0	17.33333333	26	0	0	0.666666667	31.33333333	2	2		28
2023A	0.666666667	0	1.333333333	0	0	0	2.666666667	0	0	0.666666667	0	0.666666667	24.66666667	0	0	0	1.333333333	2.666666667	0	1.333333333	0	0	0	0	0	23.33333333	9.333333333	0	0	0	36	3	1		24
2023B	0	0	1.333333333	0	0	0	2	0	0	2.666666667	0.666666667	1.333333333	14	0	0	0	0.666666667	4	0	0	0	0	0.666666667	0	0	18.66666667	11.33333333	0	0	2	20.66666667	3	2		28
2032A	1.333333333	0.666666667	3.333333333	1.333333333	6	0	4	0	2.666666667	4	0	1.333333333	11.33333333	0	0	1.333333333	0.666666667	6.666666667	1.333333333	0	0.666666667	0	0	0	1.333333333	12.66666667	14.66666667	0	0	0.666666667	23.33333333	3	1		24
2032B	3.333333333	0	0	0.666666667	2.666666667	0	4	0	0	6	0	2.666666667	13.33333333	0	0.666666667	0	0	3.333333333	2	1.333333333	0	0	0	0	4.666666667	18	13.33333333	0	1.333333333	0	10.66666667	3	2		27
2070A	12	0.666666667	0.666666667	0	11.33333333	0	2	0	0	0	0	4	11.33333333	0	12.66666667	0	0	1.333333333	21.33333333	0	0	0	0	3.333333333	52.66666667	0.666666667	0.666666667	0	0	0.666666667	0	2	1		0
2070B	7.333333333	3.333333333	0.666666667	1.333333333	18.66666667	0	11.33333333	3.333333333	0	0	0	1.333333333	42	0	14	0	0	6.666666667	20.66666667	0	0	0	0	8.666666667	17.33333333	0	0.666666667	0	0	2	0	2	2		0
2079A	3.333333333	0	0.666666667	2	0	0	0.666666667	1.333333333	0.666666667	0	0	0	46	0	7.333333333	0	2	3.333333333	2	2	0	0	0	4	2.666666667	8	9.333333333	0	0	0	0	2	1		1
2079B	2.666666667	0	2	1.333333333	0.666666667	0	0.666666667	0.666666667	0	0	0	0.666666667	21.33333333	0	3.333333333	0	0	0	4	2	0	0	0	0	0	20	30	0	0	2	0.666666667	2	2		10
2129A	2.666666667	0	3.333333333	0	4.666666667	0	2	0	0	3.333333333	0	0	37.33333333	0	7.333333333	0	0.666666667	2.666666667	2	0	0	0	0	1.333333333	1.333333333	6	9.333333333	0.666666667	0	0	15.33333333	2	1		20
2129B	6	0	6.666666667	0	7.333333333	0	2	0	0	3.333333333	0.666666667	0	28.66666667	0	7.333333333	0	0	4.666666667	4	0	0	0	0	4.666666667	4	11.33333333	23.33333333	0	2	8	37.33333333	2	2		29
2141A	1.333333333	0.666666667	2.666666667	0	12	0	2.666666667	0	0.666666667	0	0	1.333333333	16.66666667	0	2.666666667	0	0	0.666666667	1.333333333	0	0	0	0	0.666666667	20.66666667	7.333333333	8	0	22.66666667	0	0	2	1		0
2141B	2	2.666666667	3.333333333	0	4	0	5.333333333	1.333333333	0	0	0	4	16	0	9.333333333	0	0	0.666666667	0.666666667	0.666666667	0.666666667	0	2	2	23.33333333	16	20	0	0	4	0	2	2		2
2753A	0	0	2.666666667	0	0	0	20	0	0	0.666666667	0.666666667	0	6	0	0	0	0	0.666666667	2	0	0	0	0	0.666666667	0	10.66666667	27.33333333	0	0	1.333333333	23.33333333	3	1		25
2753B	12	0	0	0	15.33333333	0	6	2	0	0.666666667	0	0	17.33333333	0	0.666666667	0	0	0	0	1.333333333	0	0	0	0	0	6	16	0	0	0	28	3	2		30
2762A	2.666666667	0	9.333333333	1.333333333	0	0	4.666666667	0	6.666666667	0	1.333333333	0	26.66666667	0	7.333333333	0	0.666666667	0	2	0.666666667	0	0	0	0.666666667	2	2.666666667	30	0	0	1.333333333	0	2	1		0
2762B	2.666666667	0	2	0	2.666666667	0	9.333333333	0.666666667	0.666666667	0.666666667	0	0	24	0	4	0	0.666666667	1.333333333	1.333333333	0	1.333333333	0	2.666666667	0	1.333333333	4	28.66666667	0	0.666666667	0.666666667	6.666666667	2	2		9
2765A	5.333333333	0	9.333333333	0	2.666666667	0	12.66666667	0.666666667	1.333333333	0	0.666666667	0	14.66666667	0	8	0	2	0	3.333333333	0	0	0	0	4	16	4.666666667	31.33333333	0	0	0.666666667	0.666666667	2	1		4
2765B	8.666666667	0	1.333333333	0	6.666666667	1.333333333	22	8.666666667	0	0	0	0.666666667	17.33333333	0	2.666666667	0	0	0.666666667	0.666666667	0	0	0	0	0.666666667	1.333333333	2	27.33333333	0	1.333333333	2	5.333333333	2	2		25
2816A	1.333333333	0.666666667	6.666666667	0	0.666666667	0	4	0	0	0	0.666666667	1.333333333	38	0	22	2.666666667	0	2.666666667	4	1.333333333	0	0	0	2	2	5.333333333	32	0	0	0	0	2	1		1
2816B	0	0	7.333333333	0	0	0	0.666666667	0	0	0	0	4	24.66666667	0	18.66666667	0	0	0	2.666666667	0	0	0	0.666666667	3.333333333	0	5.333333333	18	0	0	2.666666667	0	2	2		16
2870A	1.333333333	0	0	2.666666667	0	0	8	0	0	1.333333333	0.666666667	1.333333333	10.66666667	0	0	0	0	0.666666667	2.666666667	2.666666667	0	0	0	0	0	17.33333333	20	0	0	0	0.666666667	3	1		2
2870B	0.666666667	0	0	0.666666667	0	0	0	2.666666667	0	0	3.333333333	0	11.33333333	0	0	0	0	0	2.666666667	0.666666667	0	0	0	0	0	16	18	0	0	0.666666667	3.333333333	3	2		15
