# Supplementary material for: Dataset of plant composition change over seven years at the Zumwalt Prairie Preserve, Oregon, USA
Source: Data Brief. 2020 Jan 7;29:105104. doi: 10.1016/j.dib.2019.105104 (PMC6974739; doi:10.1016/j.dib.2019.105104)
Supplement: Multimedia component 3 [file mmc3.xml]

<?xml version="1.0" encoding="utf-8" standalone="no"?>
<data>
  <datasets>
    <author>averettj@oregonstate.edu</author>
    <type>0</type>
    <dataset>
      <value>6</value>
      <reason>Other (please explain)</reason>
      <comments>I have submitted my raw data as a supplementary data file along with my manuscript.</comments>
    </dataset>
  </datasets>
</data>
